# Supplementary material for: Impact of vaccine measures on the transmission dynamics of COVID-19
Source: PLoS One. 2023 Aug 25;18(8):e0290640. doi: 10.1371/journal.pone.0290640 (PMC10464839; doi:10.1371/journal.pone.0290640)
Supplement: S1 Appendix — (XLSX) [file pone.0290640.s001.xlsx]

## Sheet: New Native Cases
	Beijing		Hebei		Inner Mongoria		Jilin		Shanghai		Zhejiang		Fujian		Shandong		Hubei		Guangdong		Hainan		Sichuan		Yunnan		Shaanxi		Qinghai		Xinjiang		Tianjin		Shanxi		Liaoning		Heilongjiang		Jiangsu		Anhui		Jiangxi		Henan		Hunan
Date	Daily	Cumulative	Daily	Cumulative	Daily	Cumulative	Daily	Cumulative	Daily	Cumulative	Daily	Cumulative	Daily	Cumulative	Daily	Cumulative	Daily	Cumulative	Daily	Cumulative	Daily	Cumulative	Daily	Cumulative	Daily	Cumulative	Daily	Cumulative	Daily	Cumulative	Daily	Cumulative	Daily	Cumulative	Daily	Cumulative	Daily	Cumulative	Daily	Cumulative	Daily	Cumulative	Daily	Cumulative	Daily	Cumulative	Daily	Cumulative	Daily
2022-03-01	0	0	0	0	16	16	4	4	1	1	0	0	0	0	4	4	0	0	32	32	0	0	6	6	1	1	0	0	0	0	0	0	1	1	1	1	2	2	4	4	0	0	0	0	0	0	0	0	0
2022-03-02	0	0	1	1	7	23	3	7	3	4	0	0	0	0	0	4	4	4	28	60	0	0	9	15	1	2	0	0	0	0	0	0	1	2	1	2	0	2	1	5	1	1	0	0	0	0	0	0	0
2022-03-03	0	0	5	6	9	32	5	12	2	6	2	2	0	0	0	4	4	8	22	82	0	0	13	28	4	6	0	0	0	0	0	0	1	3	1	3	0	2	3	8	1	2	0	0	0	0	0	0	0
2022-03-04	0	0	6	12	8	40	19	31	3	9	0	2	0	0	5	9	1	9	46	128	2	2	9	37	2	8	0	0	0	0	0	0	3	6	1	4	0	2	1	9	0	2	0	0	0	0	0	0	1
2022-03-05	0	0	14	26	9	49	25	56	0	9	2	4	0	0	88	97	0	9	20	148	0	2	0	37	4	12	2	2	0	0	0	0	0	6	1	5	0	2	0	9	4	6	0	0	0	0	1	1	0
2022-03-06	0	0	9	35	7	56	54	110	3	12	1	5	0	0	46	143	2	11	69	217	0	2	0	37	4	16	0	2	0	0	0	0	0	6	1	6	0	2	0	9	5	11	0	0	0	0	0	1	0
2022-03-07	1	1	4	39	2	58	46	156	4	16	4	9	0	0	31	174	0	11	45	262	0	2	0	37	5	21	5	7	0	0	0	0	3	9	1	7	3	5	0	9	10	21	0	0	0	0	0	1	0
2022-03-08	6	7	11	50	3	61	94	250	3	19	1	10	0	0	59	233	0	11	7	269	0	2	0	37	4	25	17	24	0	0	0	0	12	21	1	8	1	6	1	10	11	32	0	0	0	0	0	1	0
2022-03-09	4	11	10	60	3	64	165	415	4	23	3	13	0	0	66	299	0	11	17	286	0	2	0	37	3	28	21	45	0	0	0	0	19	40	1	9	4	10	0	10	13	45	0	0	0	0	2	3	0
2022-03-10	5	16	16	76	2	66	98	513	11	34	16	29	0	0	121	420	0	11	11	297	0	2	0	37	5	33	18	63	1	1	0	0	18	58	1	10	4	14	8	18	36	81	0	0	0	0	1	4	0
2022-03-11	1	17	22	98	1	67	134	647	5	39	23	52	1	1	159	579	0	11	33	330	0	2	0	37	4	37	30	93	1	2	0	0	35	93	1	11	0	14	2	20	20	101	0	0	0	0	1	5	0
2022-03-12	6	23	33	131	1	68	1412	2059	1	40	15	67	0	1	175	754	0	11	62	392	0	2	0	37	2	39	39	132	0	2	0	0	17	110	1	12	1	15	3	23	23	124	0	0	0	0	1	6	1
2022-03-13	6	29	51	182	0	68	895	2954	6	46	6	73	10	11	66	820	0	11	79	471	0	2	0	37	4	43	60	192	0	2	0	0	40	150	1	13	9	24	7	30	16	140	0	0	0	0	0	6	0
2022-03-14	6	35	13	195	0	68	3076	6030	9	55	31	104	33	44	63	883	0	11	48	519	0	2	0	37	4	47	53	245	0	2	0	0	51	201	1	14	24	48	7	37	20	160	1	1	0	0	1	7	1
2022-03-15	9	44	38	233	0	68	1139	7169	5	60	23	127	23	67	54	937	1	12	59	578	0	2	0	37	6	53	28	273	0	2	0	0	51	252	1	15	32	80	15	52	13	173	2	3	0	0	0	7	1
2022-03-16	4	48	38	271	0	68	742	7911	8	68	27	154	99	166	26	963	0	12	83	661	0	2	0	37	5	58	26	299	0	2	0	0	48	300	1	16	62	142	16	68	5	178	1	4	1	1	0	7	0
2022-03-17	7	55	24	295	7	75	1588	9499	57	125	13	167	113	279	58	1021	0	12	74	735	0	2	0	37	5	63	33	332	0	2	0	0	61	361	1	17	46	188	16	84	4	182	0	4	2	3	1	8	2
2022-03-18	1	56	4	299	0	75	1289	10788	8	133	11	178	199	478	37	1058	0	12	47	782	0	2	0	37	5	68	11	343	0	2	0	0	28	389	1	18	69	257	20	104	3	185	0	4	0	3	1	9	6
2022-03-19	1	57	21	320	0	75	1191	11979	17	150	19	197	158	636	48	1106	0	12	51	833	0	2	0	37	4	72	15	358	0	2	0	0	21	410	1	19	28	285	4	108	1	186	3	7	6	9	2	11	6
2022-03-20	4	61	51	371	2	77	1542	13521	24	174	2	199	154	790	11	1117	0	12	38	871	0	2	0	37	4	76	14	372	0	2	0	0	18	428	1	20	35	320	27	135	0	186	0	7	1	10	1	12	10
2022-03-21	6	67	11	382	2	79	1902	15423	331	505	2	201	110	900	23	1140	0	12	25	896	0	2	0	37	3	79	7	379	0	2	0	0	8	436	1	21	67	387	42	177	3	189	0	7	14	24	7	19	8
2022-03-22	4	71	9	391	0	79	2320	17743	4	509	1	202	110	1010	21	1161	0	12	15	911	0	2	0	37	2	81	3	382	0	2	0	0	24	460	1	22	36	423	13	190	2	191	0	7	9	33	6	25	2
2022-03-23	4	75	8	399	0	79	1810	19553	4	513	4	206	69	1079	12	1173	0	12	8	919	0	2	1	38	1	82	1	383	0	2	0	0	29	489	1	23	9	432	10	200	3	194	0	7	12	45	10	35	7
2022-03-24	0	75	24	423	0	79	1110	20663	29	542	3	209	17	1096	10	1183	0	12	4	923	0	2	0	38	3	85	3	386	0	2	0	0	25	514	1	24	9	441	23	223	0	194	1	8	8	53	10	45	1
2022-03-25	1	76	19	442	4	83	1122	21785	38	580	0	209	4	1100	4	1187	0	12	4	927	0	2	0	38	1	86	1	387	0	2	0	0	35	549	1	25	14	455	9	232	6	200	1	9	3	56	3	48	1
2022-03-26	1	77	10	452	0	83	1071	22856	45	625	1	210	1	1101	4	1191	0	12	2	929	0	2	0	38	1	87	1	388	0	2	0	0	16	565	1	26	28	483	8	240	1	201	2	11	2	58	14	62	4
2022-03-27	0	77	7	459	0	83	1086	23942	50	675	2	212	9	1110	5	1196	0	12	4	933	0	2	0	38	1	88	4	392	0	2	0	0	8	573	1	27	12	495	10	250	3	204	3	14	1	59	10	72	0
2022-03-28	0	77	6	465	0	83	1055	24997	96	771	4	216	7	1117	9	1205	0	12	8	941	0	2	0	38	0	88	3	395	0	2	0	0	7	580	1	28	10	505	5	255	3	207	2	16	1	60	3	75	3
2022-03-29	2	79	6	471	0	83	1150	26147	326	1097	8	224	7	1124	4	1209	0	12	2	943	0	2	0	38	0	88	0	395	0	2	0	0	2	582	1	29	5	510	3	258	1	208	3	19	1	61	26	101	3
2022-03-30	0	79	5	476	1	84	1340	27487	355	1452	10	234	11	1135	2	1211	0	12	11	954	2	4	3	41	2	90	0	395	0	2	1	1	4	586	2	31	9	519	16	274	5	213	1	20	1	62	15	116	2
2022-03-31	0	79	2	478	0	84	1363	28850	358	1810	10	244	5	1140	3	1214	0	12	4	958	2	6	1	42	0	90	0	395	0	2	0	1	1	587	0	31	2	521	16	290	9	222	2	22	1	63	3	119	3
2022-04-01	0	79	2	480	0	84	1730	30580	260	2070	14	258	13	1153	4	1218	0	12	0	958	8	14	2	44	1	91	0	395	2	4	0	1	1	588	0	31	4	525	21	311	12	234	1	23	3	66	1	120	3
2022-04-02	0	79	1	481	0	84	956	31536	438	2508	11	269	8	1161	2	1220	0	12	2	960	3	17	6	50	0	91	3	398	0	4	1	2	1	589	1	32	2	527	5	316	5	239	2	25	2	68	21	141	1
2022-04-03	1	80	3	484	0	84	836	32372	425	2933	8	277	16	1177	4	1224	0	12	5	965	6	23	10	60	0	91	1	399	7	11	0	2	0	589	4	36	0	527	15	331	10	249	4	29	4	72	2	143	1
2022-04-04	8	88	6	490	1	85	792	33164	286	3219	17	294	7	1184	11	1235	0	12	3	968	1	24	12	72	2	93	0	399	2	13	1	3	2	591	4	40	3	530	17	348	7	256	1	30	2	74	0	143	0
2022-04-05	4	92	6	496	0	85	973	34137	311	3530	17	311	7	1191	4	1239	0	12	7	975	10	34	10	82	1	94	1	400	2	15	0	3	3	594	8	48	7	537	8	356	3	259	0	30	2	76	0	143	1
2022-04-06	4	96	3	499	1	86	890	35027	322	3852	14	325	7	1198	2	1241	0	12	0	975	4	38	10	92	0	94	0	400	0	15	0	3	0	594	7	55	1	538	9	365	3	262	1	31	2	78	1	144	0
2022-04-07	9	105	1	500	2	88	617	35644	824	4676	8	333	20	1218	3	1244	0	12	7	982	3	41	5	97	1	95	11	411	0	15	0	3	0	594	5	60	1	539	1	366	13	275	0	31	4	82	0	144	0
2022-04-08	6	111	2	502	0	88	248	35892	1015	5691	13	346	3	1221	3	1247	0	12	5	987	4	45	0	97	0	95	8	419	0	15	0	3	0	594	6	66	0	539	5	371	5	280	6	37	2	84	1	145	0
2022-04-09	3	114	3	505	0	88	242	36134	1006	6697	16	362	9	1230	2	1249	1	13	10	997	6	51	2	99	0	95	2	421	0	15	0	3	0	594	5	71	1	540	1	372	5	285	0	37	3	87	0	145	0
2022-04-10	0	114	0	505	0	88	187	36321	914	7611	9	371	9	1239	2	1251	0	13	19	1016	2	53	2	101	2	97	7	428	0	15	0	3	0	594	1	72	1	541	0	372	7	292	1	38	1	88	0	145	0
2022-04-11	4	118	0	505	1	89	171	36492	994	8605	11	382	4	1243	3	1254	1	14	16	1032	21	74	2	103	1	98	0	428	0	15	0	3	0	594	1	73	1	542	1	373	14	306	0	38	2	90	3	148	0
2022-04-12	0	118	1	506	0	89	233	36725	1189	9794	12	394	7	1250	2	1256	1	15	22	1054	14	88	0	103	1	99	2	430	1	16	0	3	1	595	0	73	1	543	2	375	4	310	1	39	1	91	3	151	2
2022-04-13	1	119	2	508	0	89	325	37050	2573	12367	9	403	9	1259	1	1257	0	15	47	1101	3	91	0	103	3	102	2	432	2	18	0	3	0	595	4	77	1	544	7	382	3	313	2	41	1	92	4	155	0
2022-04-14	2	121	0	508	2	91	174	37224	3200	15567	17	420	10	1269	4	1261	1	16	22	1123	0	91	1	104	6	108	3	435	5	23	0	3	1	596	10	87	1	545	7	389	2	315	0	41	1	93	1	156	0
2022-04-15	0	121	0	508	1	92	195	37419	3590	19157	9	429	6	1275	1	1262	0	16	24	1147	2	93	0	104	0	108	1	436	2	25	0	3	0	596	5	92	1	546	25	414	4	319	0	41	0	93	0	156	1
2022-04-16	0	121	0	508	0	92	167	37586	3238	22395	10	439	2	1277	2	1264	0	16	29	1176	0	93	0	104	0	108	3	439	5	30	0	3	0	596	9	101	1	547	32	446	2	321	0	41	0	93	3	159	1
2022-04-17	3	124	0	508	1	93	166	37752	2417	24812	34	473	0	1277	3	1267	0	16	25	1201	0	93	0	104	0	108	2	441	12	42	0	3	0	596	9	110	0	547	30	476	7	328	1	42	10	103	2	161	0
2022-04-18	2	126	1	509	0	93	88	37840	3084	27896	2	475	0	1277	1	1268	1	17	20	1221	0	93	0	104	1	109	1	442	1	43	0	3	0	596	5	115	1	548	64	540	11	339	1	43	9	112	2	163	1
2022-04-19	2	128	1	510	0	93	133	37973	2494	30390	8	483	2	1279	0	1268	0	17	14	1235	0	93	0	104	0	109	5	447	1	44	0	3	0	596	9	124	0	548	45	585	8	347	0	43	25	137	3	166	3
2022-04-20	1	129	1	511	1	94	95	38068	2634	33024	6	489	1	1280	0	1268	0	17	8	1243	0	93	4	108	1	110	0	447	4	48	0	3	0	596	5	129	0	548	42	627	8	355	0	43	14	151	1	167	3
2022-04-21	1	130	1	512	0	94	63	38131	1931	34955	15	504	1	1281	0	1268	0	17	5	1248	3	96	1	109	2	112	3	450	10	58	0	3	0	596	3	132	0	548	34	661	7	362	0	43	9	160	3	170	3
2022-04-22	6	136	4	516	0	94	136	38267	2736	37691	10	514	1	1282	1	1269	1	18	8	1256	0	96	0	109	0	112	0	450	3	61	0	3	0	596	2	134	0	548	31	692	6	368	1	44	11	171	5	175	9
2022-04-23	22	158	1	517	5	99	60	38327	1401	39092	12	526	0	1282	3	1272	1	19	4	1260	0	96	0	109	1	113	0	450	0	61	0	3	0	596	0	134	1	549	26	718	6	374	2	46	8	179	6	181	4
2022-04-24	14	172	0	517	9	108	79	38406	2472	41564	13	539	1	1283	2	1274	0	19	3	1263	0	96	1	110	0	113	0	450	5	66	0	3	1	597	2	136	3	552	26	744	4	378	0	46	14	193	5	186	12
2022-04-25	32	204	2	519	6	114	44	38450	1661	43225	8	547	0	1283	2	1276	0	19	2	1265	0	96	1	111	0	113	0	450	1	67	0	3	0	597	2	138	25	577	18	762	2	380	1	47	91	284	8	194	2
2022-04-26	31	235	1	520	7	121	51	38501	1606	44831	16	563	1	1284	3	1279	0	19	0	1265	0	96	2	113	0	113	0	450	0	67	0	3	0	597	1	139	0	577	25	787	8	388	1	48	55	339	3	197	2
2022-04-27	48	283	2	522	9	130	56	38557	1292	46123	46	609	0	1284	6	1285	0	19	0	1265	0	96	1	114	0	113	1	451	1	68	0	3	0	597	0	139	1	578	11	798	2	390	0	48	10	349	4	201	1
2022-04-28	47	330	0	522	3	133	42	38599	5487	51610	31	640	1	1285	6	1291	0	19	7	1272	0	96	3	117	1	114	0	451	0	68	0	3	0	597	0	139	1	579	4	802	3	393	0	48	4	353	2	203	1
2022-04-29	48	378	0	522	6	139	20	38619	1249	52859	8	648	0	1285	4	1295	0	19	28	1300	0	96	26	143	0	114	0	451	0	68	2	5	0	597	0	139	1	580	2	804	5	398	0	48	2	355	2	205	3
2022-04-30	53	431	0	522	2	141	16	38635	788	53647	0	648	0	1285	5	1300	0	19	21	1321	0	96	6	149	0	114	0	451	0	68	4	9	0	597	0	139	1	581	5	809	3	401	0	48	5	360	4	209	2
2022-05-01	36	467	0	522	1	142	31	38666	727	54374	2	650	1	1286	5	1305	0	19	23	1344	0	96	6	155	0	114	0	451	0	68	2	11	0	597	0	139	1	582	8	817	0	401	0	48	2	362	1	210	0
2022-05-02	51	518	0	522	1	143	0	38666	274	54648	0	650	3	1289	3	1308	0	19	7	1351	0	96	1	156	0	114	0	451	0	68	0	11	0	597	2	141	5	587	13	830	0	401	0	48	5	367	2	212	0
2022-05-03	46	564	0	522	0	143	3	38669	260	54908	3	653	0	1289	3	1311	0	19	12	1363	0	96	1	157	0	114	0	451	0	68	1	12	0	597	0	141	0	587	7	837	3	404	0	48	2	369	12	224	0
2022-05-04	42	606	0	522	0	143	4	38673	261	55169	10	663	0	1289	1	1312	0	19	13	1376	0	96	1	158	0	114	0	451	0	68	0	12	0	597	0	141	2	589	4	841	3	407	0	48	3	372	14	238	2
2022-05-05	55	661	4	526	0	143	2	38675	245	55414	0	663	0	1289	0	1312	0	19	13	1389	0	96	0	158	0	114	0	451	0	68	0	12	0	597	0	141	2	591	4	845	1	408	0	48	2	374	24	262	2
2022-05-06	45	706	0	526	0	143	3	38678	253	55667	2	665	0	1289	0	1312	0	19	8	1397	0	96	0	158	0	114	0	451	0	68	0	12	0	597	0	141	1	592	0	845	0	408	0	48	0	374	29	291	2
2022-05-07	44	750	1	527	1	144	3	38681	215	55882	1	666	0	1289	0	1312	0	19	21	1418	0	96	0	158	0	114	0	451	4	72	0	12	0	597	0	141	0	592	1	846	1	409	0	48	0	374	25	316	0
2022-05-08	33	783	0	527	0	144	0	38681	322	56204	1	667	0	1289	0	1312	0	19	28	1446	0	96	0	158	0	114	0	451	2	74	0	12	0	597	0	141	0	592	0	846	0	409	0	48	0	374	14	330	1
2022-05-09	61	844	0	527	0	144	0	38681	234	56438	0	667	1	1290	0	1312	0	19	15	1461	0	96	0	158	0	114	0	451	10	84	0	12	0	597	0	141	2	594	0	846	0	409	0	48	0	374	25	355	0
2022-05-10	24	868	0	527	0	144	0	38681	228	56666	2	669	2	1292	0	1312	0	19	10	1471	0	96	0	158	0	114	0	451	10	94	0	12	0	597	0	141	4	598	0	846	0	409	0	48	0	374	22	377	0
2022-05-11	35	903	0	527	0	144	3	38684	144	56810	0	669	0	1292	0	1312	0	19	3	1474	0	96	0	158	0	114	0	451	13	107	0	12	0	597	0	141	2	600	0	846	0	409	0	48	0	374	21	398	0
2022-05-12	42	945	0	527	0	144	0	38684	227	57037	0	669	0	1292	0	1312	0	19	11	1485	0	96	6	164	0	114	1	452	8	115	0	12	0	597	0	141	0	600	0	846	0	409	0	48	0	374	15	413	0
2022-05-13	32	977	0	527	0	144	1	38685	194	57231	0	669	1	1293	1	1313	0	19	4	1489	0	96	3	167	0	114	0	452	4	119	0	12	0	597	0	141	2	602	0	846	0	409	0	48	0	374	7	420	1
2022-05-14	33	1010	1	528	0	144	1	38686	166	57397	0	669	0	1293	0	1313	0	19	1	1490	0	96	13	180	0	114	0	452	0	119	0	12	0	597	0	141	2	604	0	846	0	409	0	48	0	374	5	425	0
2022-05-15	39	1049	0	528	0	144	0	38686	69	57466	2	671	0	1293	0	1313	0	19	5	1495	0	96	14	194	0	114	0	452	0	119	0	12	0	597	0	141	1	605	0	846	1	410	0	48	0	374	8	433	0
2022-05-16	43	1092	0	528	0	144	5	38691	77	57543	0	671	1	1294	0	1313	0	19	0	1495	0	96	16	210	0	114	0	452	0	119	0	12	7	604	0	141	0	605	0	846	1	411	0	48	0	374	11	444	0
2022-05-17	52	1144	0	528	0	144	9	38700	96	57639	0	671	0	1294	0	1313	0	19	1	1496	0	96	49	259	0	114	0	452	1	120	0	12	16	620	0	141	0	605	0	846	1	412	0	48	0	374	3	447	0
2022-05-18	50	1194	0	528	0	144	6	38706	82	57721	0	671	0	1294	0	1313	0	19	1	1497	0	96	34	293	0	114	0	452	0	120	0	12	7	627	0	141	0	605	0	846	0	412	0	48	0	374	11	458	0
2022-05-19	50	1244	0	528	0	144	2	38708	88	57809	0	671	0	1294	0	1313	0	19	3	1500	0	96	20	313	0	114	0	452	0	120	0	12	8	635	0	141	1	606	0	846	0	412	0	48	0	374	4	462	0
2022-05-20	58	1302	0	528	0	144	0	38708	84	57893	0	671	0	1294	0	1313	0	19	2	1502	0	96	32	345	0	114	0	452	0	120	0	12	6	641	0	141	0	606	0	846	0	412	0	48	0	374	1	463	0
2022-05-21	52	1354	0	528	0	144	0	38708	52	57945	0	671	0	1294	0	1313	0	19	1	1503	0	96	12	357	0	114	1	453	0	120	0	12	36	677	0	141	0	606	0	846	0	412	0	48	0	374	3	466	0
2022-05-22	83	1437	0	528	0	144	0	38708	55	58000	0	671	1	1295	0	1313	0	19	1	1504	0	96	2	359	0	114	0	453	0	120	0	12	32	709	0	141	1	607	0	846	0	412	0	48	0	374	0	466	0
2022-05-23	41	1478	0	528	0	144	1	38709	58	58058	1	672	0	1295	0	1313	0	19	0	1504	0	96	19	378	0	114	4	457	0	120	0	12	10	719	0	141	1	608	0	846	0	412	0	48	0	374	0	466	0
2022-05-24	41	1519	0	528	0	144	2	38711	44	58102	0	672	0	1295	0	1313	0	19	0	1504	0	96	5	383	0	114	0	457	0	120	0	12	6	725	0	141	0	608	0	846	1	413	0	48	0	374	1	467	0
2022-05-25	36	1555	0	528	0	144	0	38711	48	58150	0	672	0	1295	0	1313	0	19	0	1504	0	96	0	383	0	114	0	457	0	120	0	12	9	734	0	141	0	608	0	846	0	413	0	48	0	374	9	476	0
2022-05-26	22	1577	0	528	0	144	2	38713	45	58195	0	672	0	1295	0	1313	0	19	0	1504	0	96	2	385	1	115	0	457	0	120	0	12	6	740	0	141	0	608	0	846	1	414	0	48	0	374	0	476	0
2022-05-27	18	1595	0	528	0	144	3	38716	39	58234	0	672	0	1295	0	1313	0	19	0	1504	0	96	0	385	0	115	0	457	0	120	0	12	4	744	0	141	11	619	0	846	3	417	0	48	0	374	4	480	0
2022-05-28	14	1609	0	528	0	144	0	38716	29	58263	0	672	0	1295	0	1313	1	20	0	1504	0	96	1	386	0	115	0	457	0	120	0	12	7	751	0	141	0	619	0	846	0	417	0	48	0	374	2	482	0
2022-05-29	8	1617	0	528	0	144	0	38716	6	58269	0	672	0	1295	0	1313	0	20	0	1504	0	96	0	386	0	115	0	457	0	120	0	12	6	757	0	141	0	619	0	846	0	417	0	48	0	374	0	482	0
2022-05-30	16	1633	0	528	0	144	1	38717	9	58278	0	672	0	1295	0	1313	0	20	0	1504	0	96	1	387	1	116	0	457	0	120	0	12	0	757	0	141	0	619	0	846	0	417	0	48	0	374	0	482	0
2022-05-31	14	1647	1	529	0	144	0	38717	5	58283	0	672	0	1295	0	1313	0	20	0	1504	0	96	0	387	0	116	0	457	0	120	0	12	0	757	0	141	0	619	0	846	0	417	0	48	0	374	2	484	0
Total	1647		529		144		38717		58283		672		1295		1313		20		1504		96		387		116		457		120		12		757		141		619		846		417		48		374		484		126
[truncated: 13 more columns]
